# Supplementary material for: Surrogate endpoints for overall survival in randomised controlled trials of localised osteosarcoma: A meta-analytic evaluation
Source: Sci Rep. 2020 May 22;10:8573. doi: 10.1038/s41598-020-65591-z (PMC7244479; doi:10.1038/s41598-020-65591-z)
Supplement: Supplementary file 2 — Table S1. [file 41598_2020_65591_MOESM2_ESM.xlsx]

## Sheet: Sheet1
Supplementary Table S1. Characteristics of each of the RCTs included in this study.
Author	Year of publication	Study name	Study period	RCT phase	Primary Endpoint	No. of patients in standard arm	No. of patients in experimental arm	Total no. of patients	ITT Analysis	Neo-adjuvant or adjuvant setting	Standard regimen (Pre-/Post-operative)	Experimantal regimen (Pre-/Post-operative)
Winkler	1984	COSS-80	1979 Dec 1982 Aug	ND	ND	49	59	108	ND	Neo-adjuvant	MAP	MTX, ADM, BCD
Sweetnam	1986	UK	1975 Feb 1981 Jul	ND	ND	99	95	194	ND	Adjuvant	MTX, VCR	MTX, VCR, ADM
Bacci	1986	Rizzoli	1980 Jan 1983 Mar	ND	DFS	56	50	106	ND	Adjuvant	MD-MTX, VCR, ADM	HD-MTX, VCR, ADM
Krailo	1987	CCG	1976 Sep 1981 Oct	ND	DFS	83	83	166	ND	Adjuvant	HD-MTX, VCR, ADM	MD-MTX, VCR, ADM
Winkler	1988	COSS-82	1982 May 1984 Nov	ND	ND	59	66	125	ND	Neo-adjuvant	MTX, BCD/ ADM, CDDP (Poor responder)	MTX, ADM, CDDP/ IFM, CDDP, BCD (Poor responder)
Burgers	1988	EORTC-20781	1978 1983	ND	OS	65	140	205	ND	Neo-adjuvant	MTX, VCR, ADM, CPA	Bil Lung Radiation or MTX, VCR, ADM, CPA, Bil Lung Radiation
Bacci	1990	IOR-OS1	1983 Mar 1986 Jun	ND	ND	67	60	127	ND	Neo-adjuvant	HD-MTX, CDDP/ ADM, BCD (Poor responder) or MAP (Fair) or MP (Good responder)	MD-MTX, CDDP/ ADM, BCD (Poor responder) or MAP (Fair) or MP (Good responder)
Bramwell	1992	EOI-80831	1983 Jul 1986 Dec	3	ND	99	99	198	ND	Neo-adjuvant	ADM, CDDP	MTX, ADM, CDDP
Souhami	1997	EOI-80861	1986 Sep 1991 Dec	ND	ND	199	192	391	Yes	Neo-adjuvant	ADM, CDDP	MTX, VCR, ADM, BCD, CDDP
Meyers	1998	T12	1986 Nov 1993 Oct	ND	EFS	37	36	73	ND	Neo-adjuvant	MTX, BCD/ MTX, BCD, AP (Poor responder) or MTX, BCD, ADM (Good responder)	MTX, CDDP, ADM, BCD/ MTX, BCD, AP
Bacci	2001	IOR-OS3	1990 Jul 1990 Sep	ND	RR	40	39	79	ND	Neo-adjuvant	MTX, CDDPia, ADM/ MTX, CDDPia, ADM, IFM (Poor responder) or MAP (Good responder)	MTX, CDDPiv, ADM/ MTX, CDDPiv, ADM, IFM (Poor responder) or MAP (Good responder)
		IOR-OS5	1993 Jan 1994 Sep	ND	RR	72	70	142	ND	Neo-adjuvant	MTX, CDDPia, ADM/ MTX, CDDPia, ADM, IFM	MTX, CDDPiv, ADM/ MTX, CDDPiv, ADM, IFM
Goorin	2003	POG-8651	1986 Oct 1993 Nov	ND	EFS	55	45	100	ND	Adjuvant vs Neo-adjuvant	MAP, BCD	MAP/ MAP, BCD
Meyers	2005	INT-0133	1993 Nov 1997 Nov	3	EFS	340	337	677	ND	Neo-adjuvant	MAP or MAP+MTP	MAP+IFM or MAP+IFM+MTP
Lewis	2007	EOI-80931	1993 May 2002 Sep	3	OS	250	254	504	Yes	Neo-adjuvant	ADM, CDDP q3 week	ADM, CDDP q2 week
LeDeley	2007	SFOP-OS94	1994 Jun 2001 Jun	ND	RR	116	118	234	Yes	Neo-adjuvant	MTX, ADM/ IE (Poor responder) or MTX, ADM (Good responder)	MTX+IE/ ADM, CDDP (Poor responder) or MTX+IE (Good responder)
Ferrari	2012	ISG-OS1	2001 Apr 2006 Dec	ND	RR	123	123	246	ND	Neo-adjuvant	MAP/ MAP, IFM (Poor responder) or MAP (Good responder)	MAP+IFM
Bielack	2015	EURAMOS1	2005 Apr 2011 Jun	3	EFS	359	357	716	Yes	Neo-adjuvant	MAP/ MAP	MAP/ MAP+IFN
Marina	2016	EURAMOS1	2005 Apr 2011 Jun	3	EFS	310	308	618	Yes	Neo-adjuvant	MAP/ MAP	MAP/ MAP+IE
Piperno-Neumann	2016	OS2006	2007 Apr 2014 Mar	3	EFS	156	159	315	Yes	Neo-adjuvant	<18 years MEI/ MAP (Poor responder) or MEI (Good responder)	<18 years Zolendronate MEI/ MAP (Poor responder)/ MEI (Good responder)
										Neo-adjuvant	>25 years API/ IE (Poor responder) or API (Good responder)	>25 years Zolendronate API/ IE (Poor responder) or API (Good responder)
Senerchia	2017	LatinAm	2006 May 2013 Jul	ND	EFS	157	139	296	Yes	Neo-adjuvant	MAP/ MAP+DTIC	MAP/ MAP+DTIC+ CPA+MTX
Abbreviations: RCT, randomized controlled trial; ITT, intention-to-treat; ND, not described; DFS, disease-free survival; OS, overall survival; EFS, event-free survival; MTX, methotrexate; ADM, adriamycin; CDDP, cisplatin;
BCD, bleomycin+cyclophosphamide+actinomycin D; VCR, vincristine; MD, medium-dose; HD, high-dose; IFM, ifosfamide; MAP, MTX+ADM+CDDP; MP, MTX+CDDP; ia, intra-arterial; iv, intra-venous; MTP, muramyl tripeptide;
IE. IFM+etopside; IFN, interferon; MEI, MTX+etoposide+IFM; API, ADM+CDDP+IFM; CPA, cyclophosphamide; DTIC, dacarbazine.
